# Supplementary material for: Evaluation of ocular biometry in primary angle-closure disease with two swept source optical coherence tomography devices
Source: PLoS One. 2022 Mar 21;17(3):e0265844. doi: 10.1371/journal.pone.0265844 (PMC8936461; doi:10.1371/journal.pone.0265844)
Supplement: S1 Data — (XLSX) [file pone.0265844.s001.xlsx]

## Sheet: Sheet1
study ID	side	IOP	SE	SE	CD	IOLmater 700									Anterion
						ACD	AL	K1	K2	LT	WTW	IOL power	EPR	LAF	ACD	AL	K1	K2	LT	WTW	IOL power	EPR	LAF
001	OD	20	N/A	N/A	N/A	2.21	21.67	45.63	48.06	4.51	10.6	23.5	-0.02	2.08122	2.31	21.67	45.07	47.55	4.58	10.39	24.5	-0.13	2.11352
002	OD	20	1.625	1.625	N/A	2.95	22.17	44.77	45.38	4.56	11.5	24	0.02	2.05683	3.02	22.18	44.35	45.19	4.62	11.41	24.5	-0.01	2.08296
003	OD	16	-1	-1	0.3	2.17	23.01	43.95	44.48	4.98	12.2	21.5	0.17	2.16428	2.27	23.03	43.77	44.53	5.05	11.82	22	-0.17	2.19279
004	OD	20.5	0.5	0.5	0.7	1.43	23.19	42.98	43.82	5.63	11.7	21.5	0.15	2.42777	2.12	23.2	42.57	43.68	5.12	11.7	22	0.15	2.2069
005	OD	18	5.5	5.5	0.5	2.49	21	45.01	46.12	5.35	11.7	28.5	-0.12	2.54762	2.58	20.99	44.65	45.43	5.4	11.21	29.5	-0.07	2.57265
006	OD	19	-2.25	-2.25	0.5	1.92	21.63	45.24	46.41	5.36	11.4	25	-0.11	2.47804	2.03	21.64	44.82	46.07	5.41	11.3	25.5	-0.05	2.5
007	OD	12	0.625	0.625	0.8	2.69	24.12	42.03	42.42	4.58	11.6	20.5	0	1.89884	2.77	24.12	41.99	42.51	4.64	11.44	20.5	0.01	1.92371
008	OD	15	1.625	1.625	0.8	2.56	22.71	44.46	45.31	5.1	11.7	22.5	-0.17	2.24571	2.63	22.72	44.2	45.07	5.17	11.64	22.5	0.04	2.27553
009	OD	12	0.125	0.125	0.8	2.46	24.11	41.92	43.45	5.25	11.6	20	0.04	2.17752	2.55	24.11	41.86	43.06	5.33	11.48	20.5	-0.09	2.2107
010	OD	16	-1.75	-1.75	0.8	2.63	22.38	44.02	44.43	4.93	11.7	24	0.11	2.20286	2.72	22.39	44.36	44.49	4.99	11.64	24	-0.01	2.22867
011	OD	23	0.25	0.25	0.4	2.26	23.57	41.26	42.34	5.14	11.9	22.5	0.05	2.18074	2.35	23.57	40.86	42.32	5.2	11.79	23	-0.11	2.20619
012	OD	19	0.125	0.125	0.6	2.71	23.55	43.01	42.98	5.77	12.1	22	-0.1	2.45011	2.79	23.55	42.58	43.67	5.46	12.42	21.5	0.15	2.31847
013	OD	16	1.875	1.875	0.7	N/A	22.67	42.14	43.11	N/A	12	25	0.08	N/A	N/A	22.64	42.8	43.31	N/A	11.93	25	-0.16	N/A
014	OD	18	N/A	N/A	0.8	2.21	22.41	44.1	45.39	5.28	11.9	23	0.12	2.35609	2.3	22.42	43.83	45.52	5.34	11.9	23.5	-0.13	2.3818
015	OD	17	1.75	1.75	0.7	2.8	22.03	45.39	45.79	4.51	11.2	24	-0.09	2.04721	2.89	22.03	45.05	45.65	4.59	11.1	24.5	-0.12	2.08352
016	OD	10	-0.125	-0.125	0.8	3.44	23.61	44.08	45.08	4.09	12.3	19.5	0.17	1.73232	N/A	23.63	44.03	44.7	N/A	12.19	20	-0.06	N/A
017	OD	16	-2.625	-2.625	0.7	1.94	24.08	42.47	43.88	5.32	11.5	19.5	-0.14	2.2093	2.03	24.1	42.67	43.51	5.38	11.48	19.5	-0.07	2.23237
018	OD	16	N/A	N/A	0.4	1.87	22.03	44.7	45.53	4.98	11.6	24	-0.12	2.26055	2.05	21.97	44.86	45.4	4.96	10.48	24.5	0	2.25762
019	OD	6	N/A	N/A	0.5	2.52	23.52	42.02	42.39	4.87	12.4	22.5	-0.03	2.07058	2.64	23.51	41.78	42.33	4.93	12.06	22.5	0.15	2.09698
020	OD	19	1.25	1.25	0.7	2.41	22.52	43.07	43.93	5.22	11.7	24.5	-0.16	2.31794	2.5	22.54	42.92	43.83	5.28	11.48	24.5	-0.08	2.3425
021	OD	18	1.125	1.125	0.6	2.44	22.82	43.25	44.93	5.43	12.2	23	-0.12	2.37949	2.54	22.84	42.88	44.73	5.49	12.28	23	0.13	2.40368
022	OD	19	1.5	1.5	0.9	2.66	22.94	44.55	45.15	4.89	11.8	21.5	0	2.13165	2.79	23.02	44.27	44.61	4.96	11.42	21.5	0.16	2.15465
023	OD	20	0.25	0.25	0.8	2.91	24.36	41.98	44.37	4.55	11.8	18.5	0.17	1.86782	3	24.37	41.47	44.08	4.63	11.68	19.5	-0.17	1.89988
024	OD	16	1.125	1.125	0.6	2.4	23.31	42.07	42.63	5.13	11.9	23	-0.08	2.20077	2.49	23.32	41.96	42.26	5.2	11.95	23	0.15	2.22985
025	OD	13	2.25	2.25	0.4	2.27	22.66	43.61	43.75	5.25	11.8	23.5	0.04	2.31686	2.36	22.67	43.43	43.53	5.3	11.73	24	-0.15	2.33789
026	OD	34	-1	-1	0.9	2.37	23.67	43.12	44.16	5.28	11.3	20.5	-0.16	2.23067	2.46	23.71	43.04	43.98	5.33	10.28	20	0.16	2.248
027	OD	11	-4	-4	0.6	2.79	22.65	44.89	45.54	4.88	11.8	22	0.15	2.15453	2.88	22.65	45.01	45.14	4.93	11.44	22.5	-0.08	2.1766
028	OD	19	-3.375	-3.375	0.3	1.47	22.73	43.76	44.79	5.17	12.1	22.5	-0.19	2.27453	1.92	22.73	43.39	44.45	4.86	12.13	23	-0.18	2.13814
029	OD	15	-2.375	-2.375	0.7	2.47	23.24	43.79	44.06	5.09	12.4	21.5	0.02	2.19019	2.56	23.25	43.47	43.94	5.15	12.17	22	-0.15	2.21505
030	OS	17	2.125	2.125	N/A	2.16	21.68	45.24	47.5	4.89	10.6	24	0.13	2.25554	2.23	21.7	45.07	47.55	4.94	10.32	24.5	-0.12	2.2765
031	OS	22	1.625	1.625	N/A	2.94	22.14	44.79	45.35	4.53	11.6	24	0.08	2.04607	2.98	22.14	44.46	45.06	4.58	11.5	24.5	0.06	2.06865
032	OS	16	0.625	0.625	0.3	2.3	23.04	43.8	43.99	5	12.2	22	0.05	2.17014	2.38	23.06	43.56	43.92	5.05	11.88	22	0.14	2.18994
033	OS	19	5.375	5.375	0.4	2.59	21.18	44.6	45.7	5.27	11.9	28	-0.01	2.4882	2.64	21.18	44.41	45.27	5.33	11.79	28.5	0.03	2.51653
034	OS	19	-0.75	-0.75	0.5	1.88	21.37	45.68	46.51	5.41	11.4	25.5	0.12	2.53159	1.95	21.38	45.09	46.06	5.46	11.3	26.5	-0.02	2.55379
035	OS	13	N/A	N/A	0.3	2.03	22.71	44.12	44.83	5.23	11.8	22.5	-0.08	2.30295	2.08	22.7	44.02	44.41	5.27	11.59	22.5	0.16	2.32159
036	OS	11	1.75	1.75	0.8	2.52	23.68	42.31	42.31	4.68	11.6	21.5	0.14	1.97635	2.58	23.69	42.33	42.72	4.73	11.33	21.5	-0.05	1.99662
037	OS	16	1	1	0.8	2.49	22.54	43.96	46.27	5.09	11.4	22.5	0.01	2.25821	2.58	22.55	44.72	45.07	5.14	11.7	23	-0.11	2.27938
038	OS	10	-0.875	-0.875	0.7	2.63	24.03	41.89	42.68	4.84	11.7	21	-0.18	2.01415	2.7	24.02	41.63	42.69	4.88	11.53	21	-0.03	2.03164
039	OS	16	0.375	0.375	0.8	2.4	23.81	42.8	43.8	5.06	11	20	0.09	2.12516	2.47	23.82	42.39	43.51	5.12	10.95	20.5	0.03	2.14945
040	OS	23	0.25	0.25	0.4	2.22	23.69	41.07	41.63	5.24	11.8	22.5	0.12	2.2119	2.29	23.69	40.77	41.51	5.29	11.66	23	-0.06	2.23301
041	OS	16	1.25	1.25	0.7	N/A	22.64	43.38	43.88	N/A	11.9	24	-0.08	N/A	N/A	22.61	42.68	43.49	N/A	11.7	24.5	-0.01	N/A
042	OS	12	N/A	N/A	0.6	2.15	22.17	44.52	45.34	5.27	11.7	24	-0.1	2.37709	2.23	22.18	44.11	45.22	5.3	11.9	24	0.13	2.38954
043	OS	12	-0.625	-0.625	1	2.37	22.02	46.37	47.13	4.91	11.2	22.5	-0.15	2.22979	2.41	22.07	45.72	46.46	4.99	11.04	23	0.04	2.26099
044	OS	17	1.625	1.625	0.7	2.85	22.09	45.63	46.01	4.48	11.3	23.5	-0.12	2.02807	N/A	22.1	45.19	45.94	N/A	11.1	23.5	0.14	N/A
045	OS	15	-1.25	-1.25	0.6	1.98	23.75	42.56	43.51	5.4	11.7	20.5	0.04	2.27368	2.07	23.76	42.18	43.4	5.46	10.84	21	-0.18	2.29798
046	OS	11	0.375	0.375	0.6	2.45	23.09	43.04	43.74	5.59	12.1	22.5	0.16	2.42096	2.52	23.11	42.85	43.47	5.64	12.01	23	-0.04	2.4405
047	OS	22	-0.375	-0.375	0.4	2.76	22.72	44.04	45.29	4.87	11.6	22.5	0.01	2.14349	2.81	22.73	43.93	44.95	4.92	11.55	23	-0.17	2.16454
048	OS	16	N/A	N/A	0.4	2.26	22.03	43.77	46.19	5.25	11.4	24.5	0.01	2.38311	2.32	22.04	44.11	45.64	5.31	11.26	24.5	0.16	2.40926
049	OS	20	-0.75	-0.75	0.5	2.47	23.43	42.61	43.25	5.22	11.8	22	-0.03	2.22791	2.54	23.45	42.58	43.01	5.26	11.59	22	0.05	2.24307
050	OS	17	-0.25	-0.25	0.6	2.18	22.51	44.81	46.53	4.56	10.3	21.5	-0.01	2.02577	N/A	22.54	44.87	45.85	N/A	10.26	22.5	-0.03	N/A
051	OS	19	2.125	2.125	0.9	2.78	23.06	44.21	44.93	4.83	11.2	21.5	-0.1	2.09454	2.91	23.08	43.86	44.6	4.87	11.79	22	-0.1	2.11005
052	OS	16	0.375	0.375	0.8	2.89	24.15	41.78	43.57	4.51	12.2	20	0.03	1.86749	2.97	24.16	41.7	43.47	4.56	12.22	20	0.13	1.88742
053	OS	16	1.625	1.625	0.7	2.4	23.23	42.2	42.56	5.09	12	23	0.08	2.19113	2.48	23.25	42.19	42.28	5.15	11.95	23.5	-0.17	2.21505
054	OS	8	-0.125	-0.125	0.4	2.45	23.61	43.01	43.56	5.38	11.9	21	0.02	2.2787	2.54	23.61	42.65	43.14	5.42	11.97	21.5	0.03	2.29564
055	OS	25	-3.25	-3.25	0.7	2.46	22.91	44.39	44.69	5.26	12.8	22	0.06	2.29594	2.55	22.92	43.9	44.56	5.31	12.35	22.5	-0.07	2.31675
056	OS	20	-0.25	-0.25	0.4	2.54	23.42	42.91	43.65	5.08	12.4	21.5	0.14	2.16909	2.62	23.44	42.58	43.54	5.14	11.66	22	-0.12	2.19283
057	OS	13	4.375	4.375	0.4	2.41	21.22	45.03	45.44	4.81	11.4	27.5	0	2.26673	2.46	21.24	44.43	45.07	4.88	10.61	28.5	-0.04	2.29755
058	OD	15	0.25	0.25	0.6	2.46	23.34	43.65	44.69	4.9	12	21	-0.14	2.0994	2.54	23.32	43.38	44.38	4.97	11.7	21	0.16	2.13122
059	OS	20	N/A	N/A	N/A	2.67	23.44	43.3	46.84	4.81	11.2	19.5	0.12	2.05205	2.72	23.41	43.49	46.46	4.86	11.13	20	-0.05	2.07604
060	OS	14	1.75	1.75	0.8	2.51	23.35	41.55	43.18	4.88	11.7	23	0.03	2.08994	2.57	23.36	41.99	42.59	4.95	11.5	23	0.09	2.11901
061	OD	20	0.625	0.625	0.5	2.67	23.36	43.03	43.71	4.94	11.5	21.5	0.15	2.11473	2.76	23.36	42.82	43.18	5.01	11.37	22	0.12	2.14469
062	OS	20	0.375	0.375	0.6	2.6	23.47	42.93	43.42	4.96	11.6	21.5	0.02	2.11334	2.67	23.47	42.37	42.9	5.03	11.24	22	0.1	2.14316
063	OD	18	-0.25	-0.25	0.8	2.73	22.51	45.15	45.71	4.72	11.3	22.5	-0.13	2.09685	2.83	22.51	44.7	45.34	4.76	10.92	23	-0.15	2.11462
064	OS	16	0.75	0.75	0.3	2.78	22.62	44.78	45.1	4.72	11.6	22.5	0.02	2.08665	2.87	22.62	44.57	44.92	4.77	11.5	23	-0.14	2.10875
065	OD	12	2.5	2.5	0.9	2.88	23.42	42.25	44.23	4.52	11.7	21.5	0.13	1.92997	2.97	23.41	42.13	44.02	4.58	11.57	22	-0.03	1.95643
066	OD	18	-3	-3	0.5	3.42	24.73	44.56	45.96	4.24	11.3	15	-0.05	1.71452	3.5	24.72	44.49	45.86	4.3	10.79	15	0.05	1.73948
067	OS	18	-3.125	-3.125	0.3	3.4	24.64	44.68	45.77	4.26	12	15.5	-0.1	1.7289	3.46	24.63	44.85	45.55	4.32	11.73	15.5	-0.05	1.75396
068	OD	14	2.125	2.125	0.7	3.02	22.82	44.37	45.25	4.89	12.3	22.5	-0.15	2.14286	3.1	22.85	43.89	44.99	4.96	12.35	22.5	0.13	2.17068
069	OS	16	2.25	2.25	0.7	3.06	23.1	43.67	44.87	4.84	12.4	22	-0.05	2.09524	3.12	23.12	43.47	44.43	4.91	12.19	22.5	-0.18	2.1237
